# Supplementary material for: Xanthomonas oryzae pv oryzae triggers immediate transcriptomic modulations in rice
Source: BMC Genomics. 2012 Jan 31;13:49. doi: 10.1186/1471-2164-13-49 (PMC3298507; doi:10.1186/1471-2164-13-49)
Supplement: Additional file 3 — Complete list of transcripts found to be up-regulated in resistant plant as compared to susceptible one. Excel file containing the gene name, fold change and gene description of the transcripts. [file 1471-2164-13-49-S3.XLS]

## Sheet: list of up-regulated genes
Functional Category	Gene Name	Fold Change	Gene Description
Cell Signaling	AK068725	2.73017	Mitogen activated protein kinase kinase kinase 3 domain containing protein.
	AK100561	2.06867	Similar to Protein phosphatase 2C gamma isoform (EC 3.1.3.16) (PP2C-gamma) (Protein phosphatase magnesium-dependent 1 gamma) (Protein phosphatase 1C) (Fibroblast growth factor inducible protein 13) (FIN13).
	AK111766	2.12677	Similar to LysM domain-containing receptor-like kinase 3.
	AK070889	2.00731	Similar to Calmodulin-like protein.
	AK110372	2.44201	Calmodulin binding protein-like family protein.
	AK111852	2.78917	Similar to EF-hand Ca2+-binding protein CCD1.
	AK067417	2.12719	Serine/threonine protein kinase-related domain containing protein.
	AK105175	3.26347	EF-Hand type domain containing protein.
	AK109607	2.33859	Serine/threonine protein kinase domain containing protein.
	AK105306	2.28948	Octicosapeptide/Phox/Bem1p domain containing protein.
	AK068504	2.4977	Similar to Receptor-like protein kinase.
	AK071585	3.05192	Serine/threonine protein kinase domain containing protein.
Transcription Factor	AK111798	2.67016	Similar to OSIGBa0145M07.4 protein.
	AK105265	2.20844	Similar to Possible global transcription activator SNF2L1 (SWI/SNF related matrix associated actin dependent regulator of chromatin subfamily A member 1).
	AK105817	2.03009	Similar to MYB transcription factor R2R3 type.
	AK070135	2.80006	Similar to MADS-box transcription factor 56.
	AK099506	2.21096	Similar to Transcription factor MYC7E (Fragment).
	AK068232	3.07791	AUX/IAA protein family protein.
	AK066834	2.26239	Similar to MybHv5 (Fragment).
	AK073848	2.13813	Similar to NAC domain protein.
	AK062422	7.44817	Dehydration-responsive element-binding protein 1B.
	AK111606	3.78338	WRKY transcription factor 69.
	AK105637	2.1351	Helix-loop-helix DNA-binding domain containing protein.
	AK073812	2.58776	APETALA2 (AP2) gene 59., Abiotic stress., AP2/ERF family protein.
	AK068220	2.9371	Cyclin-like F-box domain containing protein.
	AK110684	2.68188	No apical meristem (NAM) protein domain containing protein.
	AK100097	2.45847	Similar to CONSTANS-like protein CO9 (Fragment).
Defense related	AK071599	2.62577	Similar to Cytochrome P450 71A1 (EC 1.14.-.-) (CYPLXXIA1) (ARP-2).
	AK104472	6.69783	Similar to flavanoid 3-monoxygenase
	AK099489	2.399	Similar to Glutathione S-transferase GST 23 (EC 2.5.1.18) (Fragment).
	AK099355	4.24193	Similar to Chitinase (EC 3.2.1.14) (Fragment).
	AK064764	2.8348	Cytochrome P450 family protein.
	AK068115	6.35278	Harpin-induced 1 domain containing protein.
	AK100906	4.2448	Similar to Diacylglycerol kinase.
	AK063796	3.12345	Similar to Glutathione S-transferase GST 8 (EC 2.5.1.18).
	AK069420	14.0491	NB-ARC domain containing protein.
	AK107349	3.06571	Similar to Cytochrome P450 monooxygenase CYP72A5 (Fragment).
	AK058583	2.86743	Lipoxygenase, LH2 domain containing protein.
	AK066825	10.1568	Similar to Lipoxygenase, chloroplast precursor (EC 1.13.11.12).
	AK108457	3.2623	Harpin-induced 1 domain containing protein.
	AK100973	8.11372	Acidic class III chitinase OsChib3a precursor (Chitinase) (EC 3.2.1.14).
	AK067116	2.97863	NAD(P)-binding domain containing protein.
	AK061337	10.7569	Similar to Flavanone 3-hydroxylase-like protein
Stress	AK109364	3.11475	Heavy metal transport/detoxification protein domain containing protein.
	AK068323	4.97996	Pentatricopeptide repeat domain containing protein.
	AK067831	14.0694	Stress up-regulated Nod 19 family protein.
	AK070150	2.18794	Rossmann-like alpha/beta/alpha sandwich fold domain containing protein.
Transport	AK069823	2.29499	Similar to DnaJ homolog subfamily B member 1 (Heat shock 40 kDa protein 1) (Heat shock protein 40) (HSP40) (DnaJ protein homolog 1) (HDJ-1).
	AK068268	3.10078	Similar to Protein disulfide isomerase (Fragment).
	AK099079	3.65426	Similar to Monosaccharide transporter 3.
	AK100411	3.4056	Ammonium transporter.
	AK066194	4.00902	Similar to High-affinity potassium transporter.
	AK108393	2.27179	TGF-beta receptor, type I/II extracellular region family protein.
	AK101862	10.8724	COG complex component, COG2 family protein.
	AK073216	4.20715	Similar to Sorbitol transporter.
	AK064899	3.50192	Similar to Peptide transporter PTR2-B (Histidine transporting protein).
	AK068343	2.02358	Similar to Monosaccharid transporter.
	AK069583	2.06375	Similar to PDI-like protein.
	AK111561	2.07391	Similar to GTP-binding protein.
Metabolic	AK069915	2.20436	Fe-S metabolism associated SufE family protein.
	AK061884	3.69829	Similar to Nucellin-like aspartic protease (Fragment).
	AK070038	4.26495	Similar to RING-H2 finger protein ATL1R (RING-H2 finger protein ATL8).
	AK063843	2.9007	Methyl-CpG DNA binding domain containing protein.
	AK108266	2.00184	UDP-glucuronosyl/UDP-glucosyltransferase family protein.
	AK071972	3.54537	Similar to Short-chain dehydrogenase Tic32.
	AK070083	2.25145	Similar to 4-coumarate--CoA ligase 1 (EC 6.2.1.12) (4CL 1) (4-coumaroyl-CoA synthase 1) (Clone 4CL14) (Fragment).
	AK059608	2.51679	Similar to Nuclease I.
	AK101454	3.85094	Methyltransferase type 12 domain containing protein.
	AK110700	2.26707	Similar to Stem secoisolariciresinol dehydrogenase (Fragment).
	AK066720	2.71842	Lipase, class 3 family protein.
	AK059809	3.07441	Similar to Citrate binding protein precursor.
	AK067249	3.09431	Similar to Beta-amylase PCT-BMYI (EC 3.2.1.2).
	AK103772	2.50514	Aldo/keto reductase family protein.
	AK100909	3.13932	Similar to 1-deoxy-D-xylulose 5-phosphate synthase 2 precursor.
	AK106420	3.23286	Aromatic-ring hydroxylase family protein.
	AK063041	2.13001	Cupredoxin domain containing protein.
	AK065964	2.90765	Peptidase M10A and M12B, matrixin and adamalysin family protein.
	AK061438	3.69365	Ribonuclease T2 family protein.
	AK061589	2.9737	Alpha/beta hydrolase fold-3 domain containing protein.
	AK071652	2.78793	Beta 5 subunit of 20S proteasome.
	AK060561	4.77973	Peptidase, trypsin-like serine and cysteine domain containing protein.
	AK104472	6.69783	Similar to Beta-glucanase.
	AK065236	2.52426	Similar to Protochlorophyllide reductase (EC 1.3.1.33) (PCR) (NADPH- protochlorophyllide oxidoreductase) (POR) (Fragment).
	AK071285	2.19319	Similar to Adenylyl-sulfate kinase 1, chloroplast precursor (EC 2.7.1.25) (APS kinase) (Adenosine-5'phosphosulfate kinase) (ATP adenosine-5'- phosphosulfate 3'-phosphotransferase).
	AK071556	2.14007	Similar to Glutamate decarboxylase isozyme 3 (EC 4.1.1.15).
Structural	AK103678	2.16795	Ribosomal protein S8e domain containing protein.
	AK068395	2.52395	Actin/actin-like family protein.
	AK107269	3.39366	Ribosomal protein S14, conserved site domain containing protein.
Miscellaneous	AK066206	2.07987	Similar to Pherophorin-dz1 protein precursor.
	AK067670	2.00329	Light regulated Lir1 family protein.
	AK099483	2.0961	Similar to OSIGBa0128P10.4 protein.
	AK102666	2.00911	PCF2.
	AK060510	2.89894	Non-protein coding transcript.
	AK068851	2.23502	Helix-hairpin-helix motif, class 2 domain containing protein.
	AK100816	3.28518	Plant Basic Secretory Protein family protein.
	AK068599	2.68359	Similar to UPF0195 protein CG30152.
	AK107396	4.55357	Protein of unknown function DUF1677, plant family protein.
	AK059780	2.72473	Similar to Nudix hydrolase 18, mitochondrial precursor (EC 3.6.1.-) (AtNUDT18).
	AK106374	3.28373	Protein of unknown function DUF1677, Oryza sativa family protein.
	AK100429	3.33357	Six-bladed beta-propeller, TolB-like domain containing protein.
	AK107989	50593182	Non-protein coding transcript.
	AK105777	2.12786	FAS1 domain containing protein.
	AK069814	3.32287	Glyoxalase/bleomycin resistance protein/dioxygenase domain containing protein
	AK063616	2.23906	Chromo domain containing protein.
	AK069813	2.1958	Lateral organ boundaries, LOB domain containing protein.
	AK107102	3.47724	Similar to F-box/LRR-repeat MAX2 homolog.
	AK058479	2.06269	C2 calcium-dependent membrane targeting domain containing protein.
	AK070115	2.01276	Zinc finger, RING/FYVE/PHD-type domain containing protein.
	AK067119	3.97282	Zinc finger, RING/FYVE/PHD-type domain containing protein.
	AK107937	3.74761	Zinc finger, RING/FYVE/PHD-type domain containing protein.
	AK071853	2.21158	Zinc finger, RING/FYVE/PHD-type domain containing protein.
	AK067005	2.19782	Zinc finger, RING/FYVE/PHD-type domain containing protein.
