# Supplementary material for: Xanthomonas oryzae pv oryzae triggers immediate transcriptomic modulations in rice
Source: BMC Genomics. 2012 Jan 31;13:49. doi: 10.1186/1471-2164-13-49 (PMC3298507; doi:10.1186/1471-2164-13-49)
Supplement: Additional file 4 — Complete list of transcripts found to be down-regulated in resistant plant as compared to susceptible one. Excel file containing the gene name, fold change and gene description of the transcripts. [file 1471-2164-13-49-S4.XLS]

## Sheet: list of down-regulated genes
Functional Category	Gene Name	Fold change	Gene Description
Cell Signaling	AK109657	2.54125	WD40 repeat-like domain containing protein.
	AK060253	2.24286	Leucine-rich repeat 2 containing protein.
	AK100658	2.60057	Translation elongation factor EFTu/EF1A, C-terminal domain containing protein.
	AK100302	2.00517	EF hand domain containing protein.
	AK100557	4.15465	Serine/threonine protein kinase domain containing protein.
	AK073747	2.37088	ATMRK serine/threonine protein kinase-like domain containing protein.
	AK100131	5.11467	Phox-associated domain domain containing protein.
	AK060392	3.32102	Remorin, C-terminal region domain containing protein.
	AK102303	2.0242	Poly(ADP-ribose) polymerase, catalytic region domain containing protein.
Transcription Factor	AK099793	2.57776	Similar to Auxin response factor 5.
	AK059464	3.66596	Transcriptional factor B3 family protein.
	AK066518	2.07477	AUX/IAA protein family protein.
Defense related	AK059760	2.27376	Similar to Glutathione S-transferase GST 30 (EC 2.5.1.18).
	AK111573	2.25548	Ankyrin repeat containing protein.
	AK063494	5.63636	NB-ARC domain containing protein.
Stress	AK063517	2.59258	Dehydrin RAB 16B.
	AK071366	2.2592	Dehydrin RAB 16C.
	AK072540	3.68508	Flavin-containing monooxygenase FMO family protein.
	AK070027	2.07554	Similar to LIMONENE cyclase like protein.
Transport	AK107851	2.51028	Plant lipid transfer protein and hydrophobic protein, helical domain containing protein.
	AK069303	2.29085	Similar to K+ channel protein.
	AK065141	2.34674	Similar to Nuclear transport factor 2 (NTF-2) (Allergen Cla h ?).
	AK061365	2.07346	Similar to BS14b.
	AK103226	2.17767	Major facilitator superfamily protein.
	AK101992	3.30566	Similar to Mitochondrial import receptor subunit TOM7 (Translocase of outer membrane 7 kDa subunit).
	AK107472	2.07991	Amino acid transporter, transmembrane domain containing protein.
	AK066544	2.49185	Similar to Potassium transporter 22.
Metabolic	AK071503	2.52263	Similar to ASF/SF2-like pre-mRNA splicing factor SRP31'''.
	AK103157	2.53274	S-adenosylmethionine synthetase 1 (EC 2.5.1.6) (Methionine adenosyltransferase 1) (AdoMet synthetase 1).
	AK070824	2.35933	Phosphoribosyltransferase domain containing protein.
	AK071492	2.32073	Acyl-CoA N-acyltransferase domain containing protein.
	AK065415	2.55791	Pyridoxal phosphate-dependent transferase, major region domain containing protein.
	AK073204	2.68945	Hexapeptide transferase, conserved site domain containing protein.
	AK100529	2.45179	Helix-hairpin-helix motif domain containing protein.
	AK071953	4.90227	UDP-glucuronosyl/UDP-glucosyltransferase family protein.
	AK062946	3.38255	Nucleotide excision repair, TFIIH, subunit TTDA domain containing protein.
	AK102201	2.06151	Similar to Ferredoxin.
	AK060594	2.03768	Barren family protein.
	AK103277	3.69313	Similar to RNA-binding protein 8A (Tsunagi protein).
	AK111609	2.18742	Methyltransferase type 12 domain containing protein.
	AK062172	2.50724	Similar to Photosystem II 10 kDa polypeptide, chloroplast precursor.
	AK106822	4.74622	Similar to Beta-amyrin synthase.
	AK107389	2.81134	Xylose isomerase, active site domain containing protein.
	AK068255	2.11827	Peptidyl-prolyl cis-trans isomerase, FKBP-type domain containing protein.
	AK098930	2.20597	Similar to Fatty acid desaturase (Fragment).
	AK072032	2.70525	Similar to Cytochrome-C reductase 14 kDa subunit (EC 1.10.2.2) (Fragment).
	AK064395	2.31541	UDP-glucuronosyl/UDP-glucosyltransferase family protein.
	AK060778	2.01383	Mo25-like domain containing protein.
	AK069606	2.59721	Similar to adenine phosphoribosyltransferase 2.
	AK063337	2.21278	Similar to Acyl-CoA synthetase (EC 6.2.1.3).
	AK060566	2.14127	Similar to Acyl carrier protein (ACP).
	AK065744	7.75108	Similar to Caffeoyl-CoA 3-O-methyltransferase (Fragment).
	AK105828	3.21524	Phospholipase A2 family protein.
	AK072745	4.45082	Acyl-CoA N-acyltransferase domain containing protein.
	AK068655	2.79511	NAD(P)-binding domain containing protein.
Structural	AK060420	2.01534	Similar to 30S ribosomal protein S31, chloroplast (Fragment).
	AK072139	5.81637	Similar to OSIGBa0127D24.4 protein.
	AK065502	2.09486	Similar to Actin filament bundling protein P-115-ABP.
	AK071202	2.46931	Beta tubulin, autoregulation binding site domain containing protein.
Micellaneous	AK070144	5.59512	Nucleic acid-binding, OB-fold domain containing protein.
	AK103362	2.36993	Protein of unknown function Cys-rich family protein.
	AK065998	2.18868	Clp, N-terminal domain containing protein
	AK069318	2.11505	Hypothetical gene.
	AK067979	7.51997	Similar to PPLZ12 protein.
	AK103706	3.04956	ApaG domain containing protein.
	AK062623	2.49343	Similar to H0402C08.3 protein.
	AK068636	5.24884	Nucleotide-binding, alpha-beta plait domain containing protein.
	AK106710	2.31117	Tetratricopeptide-like helical domain containing protein.
	AK063717	2.02159	Similar to Stable protein 1.
	AK099990	6.28636	Similar to Transposase of Tn10 [Oryza sativa (japonica cultivar-group)].
	AK061154	2.00763	C2 calcium-dependent membrane targeting domain containing protein.
	AK066518	2.07477	AUX/IAA protein family protein.
	AK070364	4.79782	FAR1 domain containing protein.
