# Supplementary material for: Xanthomonas oryzae pv oryzae triggers immediate transcriptomic modulations in rice
Source: BMC Genomics. 2012 Jan 31;13:49. doi: 10.1186/1471-2164-13-49 (PMC3298507; doi:10.1186/1471-2164-13-49)
Supplement: Additional file 8 — Microarray experiment design. Excel file containing the details of the samples hybridized to each array. [file 1471-2164-13-49-S8.XLS]

## Sheet: Microarray Experimental Design
Replicate	Treatment	Array Number	Labeling
			Cy3	Cy5
1	control	1	IET8585	IR24
2	control	3	IR24	IET8585
1	inoculated	2	IET8585	IR24
2	inoculated	4	IR24	IET8585
