# Supplementary material for: Xanthomonas oryzae pv oryzae triggers immediate transcriptomic modulations in rice
Source: BMC Genomics. 2012 Jan 31;13:49. doi: 10.1186/1471-2164-13-49 (PMC3298507; doi:10.1186/1471-2164-13-49)
Supplement: Additional file 10 — List of primer for the qRT-PCR. Excel file containing all primer sequences used for the quantitative RT-PCR. [file 1471-2164-13-49-S10.XLS]

## Sheet: Primer sequences for qRT-PCR
Sl No.	Accession No.	Primer Sequences
1	AK104472	F 5’CTAAGGGGATCGTACAGACTGA 3’
		R 5’TGGGAAAGATGCATGGACAC 3’
2	AK068115	F 5’AAGTGCGACGTGGACTATTG 3’
		R 5’AAAGCATGGCAGACTGTGTC 3’
3	AK062422	F 5’CTCGCACTGAAAAGTGTGGA 3’
		R 5’CCTCAGTCTCATTGCCTACTCTG 3’
4	AK100973	F 5’GCACAGTGGTTGAGTTGGACT 3’
		R 5’GTACACCATGTGGGTTGTGC 3’
5	AK066825	F 5’TCGGCTCAAGGAGATCGAG 3’
		R 5’GGAGAAGGGCTTCATCAGC 3’
6	AK061337	F 5’AGACTTGCGCTTCACTACCC 3’
		R 5’AAGTGCACCAGACAACCACA 3’
7	AK064848	F 5’AGGCCTTGTAAAGGCTGTTG 3’
		R 5’ TGCAGCAAGTGGAAACTCC 3’
8	AK071953	F 5’GGTCTTTTCTCCCGGTAACA 3’
		R 5’TGCCCCCTACACATATCGTC 3’
9	AK070364	F 5’CGCTTTCTCGTAAGCAGTGA 3’
		R 5’ACCGCTCGGGTATTTACACA 3’
10	AK106822	F 5’GAGAACATGGCAGGAAACTC 3’
		R 5’CGAGATATGCAACGGAGCTA 3’
11	AK063494	F 5’CAGAAATGCCGTGTCCAAC 3’
		R 5’GTTCATAAGTGCCGGGTTGT 3’
12	AK065744	F 5’CTGATGAAGCTGGTCAAGGTC 3’
		R 5’CGCGGTAGTAGCGGATGTA 3’
13	AK067979	F 5’CCAGGCCATGTCAAGGATA 3’
		R 5’ATCCCCAACCTTGTTCTGTG 3’
14	AK111598	F – 5’TGCACCAGGATGATCTGTTC 3’
		R – 5’CCCAGAAGAGGCCATGAA 3’
15	AK067129	F – 5’GCAGAATCTCATCACGGACA 3’
		R – 5’AATTCCTGGCCTCTGAACCT 3’
